# Supplementary material for: Sitagliptin Induces Tolerogenic Human Dendritic Cells
Source: Int J Mol Sci. 2023 Nov 27;24(23):16829. doi: 10.3390/ijms242316829 (PMC10706581; doi:10.3390/ijms242316829)
Supplement: Supplementary file 1 [file ijms-24-16829-s001.zip]

Archive with 1 entries (1 files):
- ijms-2624451-supplementary.pdf
